# Supplementary material for: Improving Photoelectrochemical Activity of Magnetron-Sputtered Double-Layer Tungsten Trioxide Photoanodes by Irradiation with Intense Pulsed Ion Beams
Source: Nanomaterials (Basel). 2022 Jul 31;12(15):2639. doi: 10.3390/nano12152639 (PMC9370333; doi:10.3390/nano12152639)
Supplement: Supplementary file 1 [file nanomaterials-12-02639-s001.zip]

Archive with 1 entries (1 files):
- nanomaterials-1812751-supplementary.pdf
